# Supplementary material for: Identifying behavior regulatory leverage over mental disorders transcriptomic network hubs toward lifestyle-dependent psychiatric drugs repurposing
Source: Hum Genomics. 2025 Mar 19;19:29. doi: 10.1186/s40246-025-00733-w (PMC11921594; doi:10.1186/s40246-025-00733-w)
Supplement: Supplementary file 2 — Additional file 2. [file 40246_2025_733_MOESM2_ESM.xlsx]

## Sheet: Sheet1
phenotype	Discovery		Validation
	Study:Platform (GPL570)	Sample number/Tissue type	Study:Platform	Sample number/Tissue type
Obesity	GSE110551(1)	obese (only obese adults' samples were used: 39), control (39)/ Whole blood	GSE87493(2): GPL6244 [HuGene-1_0-st] Affymetrix Human Gene 1.0 ST Array [transcript (gene) version]	Obese (12), control (14)/ PBMC
	GSE109597(3)	obese (40), control (44)/ Whole blood	GSE53232(4): GPL11532 [HuGene-1_1-st] Affymetrix Human Gene 1.1 ST Array [transcript (gene) version]	Obese (only cases at zero-time-point were used:30), control (34)/ PBMC
	GSE151683(5)	obese (week-zero samples, 23)/ Whole blood	GSE41505(6) : GPL11532 [HuGene-1_1-st] Affymetrix Human Gene 1.1 ST Array [transcript (gene) version]	obese (only baseline sampes were used:12)/ PBMC
			GSE55205(7): GPL10558 Illumina HumanHT-12 V4.0 expression beadchip	obese (17), control (6)/ PBMC
	GSE18897(8)	obese (day-one samples, 20)/ Whole blood	GSE87454(9): GPL10558 Illumina HumanHT-12 V4.0 expression beadchip	obese (only before-intervention samples were used:16)/ Whole blood
Smoking	E-MTAB-5279(10)	smokers (30), control (59)/ Whole blood	E-MTAB-5332(11): GPL570 [HG-U133_Plus_2] Affymetrix Human Genome U133 Plus 2.0 Array	smokers (only conventional-cigarettes-smokers' samples we used:190), control (39)/ Whole blood
			E-MTAB-5278(12): GPL570 [HG-U133_Plus_2] Affymetrix Human Genome U133 Plus 2.0 Array	smokers (only human samples we used: 58), control (120)/ Whole blood
			GSE47415(13): GPL6480 Agilent-014850 Whole Human Genome Microarray 4x44K G4112F (Probe Name version)	smokers (24), control (24)/ Whole blood
	GSE87072(14)	smokers (only tobacco-consumers' samples were used: 40), control (40)/ PBMC	GSE18723(15): GPL96 [HG-U133A] Affymetrix Human Genome U133A Array	smokers (39), control (40)/ Whole blood (B-cell isolation)
			GSE27272(16): GPL6883 Illumina HumanRef-8 v3.0 expression beadchip	smokers (19), control (46)/ Whole blood
	E-MTAB-6559(17)	smokers (only combustible-cigarettes-smokers' samples were used: 99), control (59)/ Whole blood	GSE13850(18): GPL96 [HG-U133A] Affymetrix Human Genome U133A Array	smokers (20), control (20)/ Whole blood (B cells isolated)
	E-MTAB-6558(19)	smokers (only combustible-cigarettes-smokers' samples were used:69), control (57)/ Whole blood	GSE12585(20): GPL96 [HG-U133A] Affymetrix Human Genome U133A Array	smokers (23)/ PBMC
PTSD	GSE125216(21)	PTSD (only PTSD cases was used: 55)/ Whole blood	GSE127711 (22): GPL570 [HG-U133_Plus_2] Affymetrix Human Genome U133 Plus 2.0 Array	PTSD (only PTSD samples were used: 63)/ Whole blood
			GSE127208 (23): GPL570 [HG-U133_Plus_2] Affymetrix Human Genome U133 Plus 2.0 Array	PTSD (only PTSD samples were used: 63)/ Whole blood
	GSE81761(24)	PTSD (only zero-time-point PTSD cases were used: 39), control (47)/ Whole blood	GSE77164 (25): GPL10904 Illumina HumanHT-12 V4.0 expression beadchip (gene symbol)	PTSD (29), control (225)/ Whole blood
			GSE63878 (26): GPL6244 [HuGene-1_0-st] Affymetrix Human Gene 1.0 ST Array [transcript (gene) version]	PTSD (only PTSD confirmed cases were considered:24), control(48)// Whole blood (leukocytes)
MDD	GSE125216(21)	MDD (only MDD cases were used: 105)/ Whole blood	GSE127208 (23): GPL570 [HG-U133_Plus_2] Affymetrix Human Genome U133 Plus 2.0 Array	MDD (only MDD samples were used: 114)/ Whole blood
			GSE127711 (22): GPL570 [HG-U133_Plus_2] Affymetrix Human Genome U133 Plus 2.0 Array	MDD (only MDD samples we used: 112)/ Whole blood
	GSE98793(27)	MDD (only MDD cases without anxiety disorder were used: 64), control (64)/ Whole blood	GSE39653 (28): GPL10558 Illumina HumanHT-12 V4.0 expression beadchip	MDD (only MDD samples were included: 21), control (24)/ PBMC
			GSE45603 (29): GPL10558 Illumina HumanHT-12 V4.0 expression beadchip	MDD (only MDD samples were included: 56), control (11)/ Whole blood
	GSE32280(30)	MDD (only MDD cases before treatment were used: 7), control (8)/ Whole blood (lymphocyte)	GSE19738 (31): GPL6480 Agilent-014850 Whole Human Genome Microarray 4x44K G4112F (Probe Name version)	MDD (only non LPS-stimulated samples were used:35), control (37)/ Whole blood
			GSE76826 (32): GPL17077: Agilent-039494 SurePrint G3 Human GE v2 8x60K Microarray 039381 (Probe Name version)	MDD (20), control (12)/ Whole blood (leukocytes)
