# Supplementary material for: Identifying behavior regulatory leverage over mental disorders transcriptomic network hubs toward lifestyle-dependent psychiatric drugs repurposing
Source: Hum Genomics. 2025 Mar 19;19:29. doi: 10.1186/s40246-025-00733-w (PMC11921594; doi:10.1186/s40246-025-00733-w)
Supplement: Supplementary file 3 — Additional file 3. [file 40246_2025_733_MOESM3_ESM.csv]

ID	Description	setSize	enrichmentScore	NES	pvalue	p.adjust	qvalue	rank	leading_edge	core_enrichment	Category
R-HSA-6798695	Neutrophil degranulation	31	0.505569416	2.117214679	7.82E-05	0.104111237	0.102674454	262	tags=65%, list=30%, signal=47%	SLPI/RNASE3/TCN1/ACTR10/SRP14/MMP8/HEXB/PSMD1/CEACAM8/PPIE/CCT2/NEU1/CFD/NIT2/TNFAIP6/CD59/AGL/PSMA2/CRISP3/DERA	Reactome
R-HSA-166520	Signaling by NTRKs	4	-0.83255814	-2.082512556	0.003257255	0.465737092	0.459309703	149	tags=100%, list=17%, signal=83%	RIT1/GAB1/PPP2CA	Reactome
R-HSA-73863	RNA Polymerase I Transcription Termination	3	0.891986063	1.77941379	0.001776562	0.465737092	0.459309703	96	tags=100%, list=11%, signal=89%	ERCC3/TTF1/POLR1C	Reactome
R-HSA-73762	RNA Polymerase I Transcription Initiation	4	0.787595028	1.74632393	0.007865954	0.465737092	0.459309703	96	tags=75%, list=11%, signal=67%	ERCC3/TTF1/POLR1C	Reactome
R-HSA-73854	RNA Polymerase I Promoter Clearance	4	0.787595028	1.74632393	0.007865954	0.465737092	0.459309703	96	tags=75%, list=11%, signal=67%	ERCC3/TTF1/POLR1C	Reactome
R-HSA-73864	RNA Polymerase I Transcription	4	0.787595028	1.74632393	0.007865954	0.465737092	0.459309703	96	tags=75%, list=11%, signal=67%	ERCC3/TTF1/POLR1C	Reactome
R-HSA-168249	Innate Immune System	56	0.372570957	1.742764594	0.002328681	0.465737092	0.459309703	262	tags=50%, list=30%, signal=37%	SLPI/RNASE3/TCN1/ACTR10/SRP14/MMP8/HEXB/PSMD1/CEACAM8/PPIE/POLR1C/CCT2/NEU1/PSMD10/CTSK/CFD/NIT2/TNFAIP6/CD59/AGL/BTK/PSMC6/TBK1/PSMA2/MAP2K4/UBE2K/CRISP3/DERA	Reactome
R-HSA-187037	Signaling by NTRK1 (TRKA)	3	-0.831591173	-1.734410525	0.008174442	0.465737092	0.459309703	149	tags=100%, list=17%, signal=83%	RIT1/PPP2CA	Reactome
R-HSA-5654736	Signaling by FGFR1	3	-0.831591173	-1.734410525	0.008174442	0.465737092	0.459309703	149	tags=100%, list=17%, signal=83%	GAB1/PPP2CA	Reactome
R-HSA-5654741	Signaling by FGFR3	3	-0.831591173	-1.734410525	0.008174442	0.465737092	0.459309703	149	tags=100%, list=17%, signal=83%	GAB1/PPP2CA	Reactome
R-HSA-5654743	Signaling by FGFR4	3	-0.831591173	-1.734410525	0.008174442	0.465737092	0.459309703	149	tags=100%, list=17%, signal=83%	GAB1/PPP2CA	Reactome
R-HSA-674695	RNA Polymerase II Pre-transcription Events	9	0.584412232	1.712105879	0.00728967	0.465737092	0.459309703	213	tags=67%, list=25%, signal=51%	POLR2G/ERCC3/RTF1/TAF7/GTF2B/POLR2D	Reactome
R-HSA-427413	NoRC negatively regulates rRNA expression	4	0.754029523	1.671899586	0.014324153	0.467808403	0.461352429	96	tags=75%, list=11%, signal=67%	ERCC3/TTF1/POLR1C	Reactome
R-HSA-5250941	Negative epigenetic regulation of rRNA expression	4	0.754029523	1.671899586	0.014324153	0.467808403	0.461352429	96	tags=75%, list=11%, signal=67%	ERCC3/TTF1/POLR1C	Reactome
R-HSA-112382	Formation of RNA Pol II elongation complex	5	0.679348944	1.651404603	0.015816212	0.467808403	0.461352429	213	tags=80%, list=25%, signal=61%	POLR2G/ERCC3/RTF1/POLR2D	Reactome
R-HSA-75955	RNA Polymerase II Transcription Elongation	5	0.679348944	1.651404603	0.015816212	0.467808403	0.461352429	213	tags=80%, list=25%, signal=61%	POLR2G/ERCC3/RTF1/POLR2D	Reactome
R-HSA-167161	HIV Transcription Initiation	7	0.603289896	1.638601235	0.014960746	0.467808403	0.461352429	213	tags=71%, list=25%, signal=54%	POLR2G/ERCC3/TAF7/GTF2B/POLR2D	Reactome
R-HSA-167162	RNA Polymerase II HIV Promoter Escape	7	0.603289896	1.638601235	0.014960746	0.467808403	0.461352429	213	tags=71%, list=25%, signal=54%	POLR2G/ERCC3/TAF7/GTF2B/POLR2D	Reactome
R-HSA-73776	RNA Polymerase II Promoter Escape	7	0.603289896	1.638601235	0.014960746	0.467808403	0.461352429	213	tags=71%, list=25%, signal=54%	POLR2G/ERCC3/TAF7/GTF2B/POLR2D	Reactome
R-HSA-73779	RNA Polymerase II Transcription Pre-Initiation And Promoter Opening	7	0.603289896	1.638601235	0.014960746	0.467808403	0.461352429	213	tags=71%, list=25%, signal=54%	POLR2G/ERCC3/TAF7/GTF2B/POLR2D	Reactome
R-HSA-75953	RNA Polymerase II Transcription Initiation	7	0.603289896	1.638601235	0.014960746	0.467808403	0.461352429	213	tags=71%, list=25%, signal=54%	POLR2G/ERCC3/TAF7/GTF2B/POLR2D	Reactome
R-HSA-76042	RNA Polymerase II Transcription Initiation And Promoter Clearance	7	0.603289896	1.638601235	0.014960746	0.467808403	0.461352429	213	tags=71%, list=25%, signal=54%	POLR2G/ERCC3/TAF7/GTF2B/POLR2D	Reactome
R-HSA-168256	Immune System	104	0.289352155	1.472425695	0.015786488	0.467808403	0.461352429	351	tags=52%, list=41%, signal=35%	ASB13/SLPI/RNASE3/TCN1/ACTR10/SRP14/MMP8/SPHK1/HEXB/KLRB1/PSMD1/CEACAM8/CRTAM/CD86/PPIE/TNFRSF17/POLR1C/CCT2/NEU1/PSMD10/NUP37/CTSK/CFD/NIT2/TNFAIP6/CD59/AGL/FBXL4/FCGR2B/BTK/PSMC6/ZEB1/TBK1/PSMA2/CDC26/MAP2K4/BTN3A2/UBE2K/BTN2A1/CRISP3/DERA/DCTN6/VAMP7/NUP35/IFIT5/CTSG/UBE2E1/CASP1/PPM1B/ATP6V1E1/PSMA4/TRAF6/KPNA5/PSMD14	Reactome
R-HSA-392499	Metabolism of proteins	140	0.278089227	1.457438567	0.013539453	0.467808403	0.461352429	214	tags=35%, list=25%, signal=31%	ASB13/TBCC/RPL34/ACTR10/SRP14/RNF139/COPS6/PDIA6/MRPL24/RPL39/SPHK1/PIGC/RAB34/MRPL46/TOP2B/TPST1/PSMD1/APH1B/MRPS7/TTF1/RTF1/MRPS17/COMMD8/PEX12/NAE1/RAB22A/VBP1/COMMD6/CCT2/NEU1/ACTR5/RAB33A/PSMD10/NSMCE2/USP30/NUP37/MRPS14/PIGF/CD59/MRPL48/LARS2/ALG6/DPM1/FBXL4/TGFBR1/STAM/PSMC6/MRPL15/RPL22L1	Reactome
R-HSA-425366	Transport of bile salts and organic acids, metal ions and amine compounds	3	-0.792102207	-1.652050249	0.016876675	0.488322929	0.481583845	183	tags=100%, list=21%, signal=79%	SLC39A6/SLC44A1	Reactome
R-HSA-6794362	Protein-protein interactions at synapses	5	-0.655413271	-1.753931783	0.02009781	0.557295523	0.549604585	302	tags=100%, list=35%, signal=65%	PPFIBP2/CASK/DLG1/LIN7A	Reactome
R-HSA-9013149	RAC1 GTPase cycle	5	-0.641443539	-1.716547802	0.023670694	0.566874703	0.559051568	314	tags=100%, list=36%, signal=64%	ARHGAP12/VAV3/YKT6/DOCK7	Reactome
R-HSA-6781823	Formation of TC-NER Pre-Incision Complex	8	0.583986622	1.655646173	0.022598733	0.566874703	0.559051568	79	tags=50%, list=9%, signal=46%	POLR2G/COPS6/ERCC3/PPIE	Reactome
R-HSA-211859	Biological oxidations	8	0.583612927	1.654586721	0.022598733	0.566874703	0.559051568	108	tags=50%, list=12%, signal=44%	ADH5/TPST1/NAT1/GGCT	Reactome
R-HSA-9609736	Assembly and cell surface presentation of NMDA receptors	4	-0.654651163	-1.637506381	0.038031548	0.566874703	0.559051568	302	tags=100%, list=35%, signal=65%	CASK/DLG1/LIN7A	Reactome
R-HSA-193648	NRAGE signals death through JNK	4	-0.640697674	-1.602603936	0.043572492	0.566874703	0.559051568	314	tags=100%, list=36%, signal=64%	VAV3/ARHGEF9/MAPK8	Reactome
R-HSA-1799339	SRP-dependent cotranslational protein targeting to membrane	8	0.56361715	1.597897182	0.033540373	0.566874703	0.559051568	32	tags=38%, list=4%, signal=36%	RPL34/SRP14/RPL39	Reactome
R-HSA-5668914	Diseases of metabolism	11	0.504756427	1.585345177	0.034117647	0.566874703	0.559051568	285	tags=73%, list=33%, signal=49%	HEXB/NEU1/GBE1/ALG6/DPM1/ACACA/MPI/C1GALT1C1	Reactome
R-HSA-163200	Respiratory electron transport, ATP synthesis by chemiosmotic coupling, and heat production by uncoupling proteins.	6	0.607182225	1.579932574	0.043758044	0.566874703	0.559051568	250	tags=83%, list=29%, signal=60%	UQCRQ/NDUFS5/NDUFAF1/UQCRC2/NDUFA6	Reactome
R-HSA-611105	Respiratory electron transport	6	0.607182225	1.579932574	0.043758044	0.566874703	0.559051568	250	tags=83%, list=29%, signal=60%	UQCRQ/NDUFS5/NDUFAF1/UQCRC2/NDUFA6	Reactome
R-HSA-167172	Transcription of the HIV genome	8	0.556614038	1.578042831	0.036024845	0.566874703	0.559051568	213	tags=62%, list=25%, signal=48%	POLR2G/ERCC3/TAF7/GTF2B/POLR2D	Reactome
R-HSA-391251	Protein folding	8	0.555400283	1.574601744	0.040993789	0.566874703	0.559051568	112	tags=50%, list=13%, signal=44%	TBCC/SPHK1/VBP1/CCT2	Reactome
R-HSA-8873719	RAB geranylgeranylation	4	0.702346567	1.557303658	0.036893432	0.566874703	0.559051568	124	tags=75%, list=14%, signal=65%	RAB34/RAB22A/RAB33A	Reactome
R-HSA-389599	Alpha-oxidation of phytanate	3	0.772357724	1.540768451	0.026293881	0.566874703	0.559051568	199	tags=100%, list=23%, signal=77%	ALDH3A2/PHYH/HACL1	Reactome
R-HSA-6796648	TP53 Regulates Transcription of DNA Repair Genes	5	0.633821246	1.540732979	0.042553191	0.566874703	0.559051568	249	tags=80%, list=29%, signal=57%	POLR2G/ERCC3/POLR2D/FANCI	Reactome
R-HSA-381038	XBP1(S) activates chaperone genes	3	0.771055911	1.538171479	0.027642253	0.566874703	0.559051568	43	tags=67%, list=5%, signal=64%	PDIA6/PDIA5	Reactome
R-HSA-381070	IRE1alpha activates chaperones	3	0.771055911	1.538171479	0.027642253	0.566874703	0.559051568	43	tags=67%, list=5%, signal=64%	PDIA6/PDIA5	Reactome
R-HSA-6782135	Dual incision in TC-NER	8	0.541861677	1.536218774	0.044720497	0.566874703	0.559051568	274	tags=75%, list=32%, signal=52%	POLR2G/ERCC3/PPIE/POLE3/POLR2D/RFC1	Reactome
R-HSA-72172	mRNA Splicing	22	0.394518561	1.519733788	0.043243243	0.566874703	0.559051568	358	tags=64%, list=41%, signal=38%	PPP1R8/POLR2G/MFAP1/SNRNP25/PPIE/WDR70/FAM32A/ZCRB1/POLR2D/PHF5A/PLRG1/SNW1/PRPF38A/SNRPE	Reactome
R-HSA-113418	Formation of the Early Elongation Complex	3	0.756097561	1.50833122	0.043348281	0.566874703	0.559051568	213	tags=100%, list=25%, signal=76%	POLR2G/ERCC3/POLR2D	Reactome
R-HSA-167158	Formation of the HIV-1 Early Elongation Complex	3	0.756097561	1.50833122	0.043348281	0.566874703	0.559051568	213	tags=100%, list=25%, signal=76%	POLR2G/ERCC3/POLR2D	Reactome
R-HSA-167160	RNA Pol II CTD phosphorylation and interaction with CE during HIV infection	3	0.756097561	1.50833122	0.043348281	0.566874703	0.559051568	213	tags=100%, list=25%, signal=76%	POLR2G/ERCC3/POLR2D	Reactome
R-HSA-167169	HIV Transcription Elongation	3	0.756097561	1.50833122	0.043348281	0.566874703	0.559051568	213	tags=100%, list=25%, signal=76%	POLR2G/ERCC3/POLR2D	Reactome
R-HSA-167200	Formation of HIV-1 elongation complex containing HIV-1 Tat	3	0.756097561	1.50833122	0.043348281	0.566874703	0.559051568	213	tags=100%, list=25%, signal=76%	POLR2G/ERCC3/POLR2D	Reactome
R-HSA-167246	Tat-mediated elongation of the HIV-1 transcript	3	0.756097561	1.50833122	0.043348281	0.566874703	0.559051568	213	tags=100%, list=25%, signal=76%	POLR2G/ERCC3/POLR2D	Reactome
R-HSA-72086	mRNA Capping	3	0.756097561	1.50833122	0.043348281	0.566874703	0.559051568	213	tags=100%, list=25%, signal=76%	POLR2G/ERCC3/POLR2D	Reactome
R-HSA-77075	RNA Pol II CTD phosphorylation and interaction with CE	3	0.756097561	1.50833122	0.043348281	0.566874703	0.559051568	213	tags=100%, list=25%, signal=76%	POLR2G/ERCC3/POLR2D	Reactome
R-HSA-9824446	Viral Infection Pathways	40	0.336225303	1.482329776	0.04192229	0.566874703	0.559051568	358	tags=60%, list=41%, signal=37%	RPL34/POLR2G/RPL39/ERCC3/PSMD1/TAF7/GTF2B/PSMD10/NUP37/ZCRB1/BTK/PSMC6/POLR2D/RPL22L1/TBK1/PSMA2/RAN/NUP35/CASP1/PSMA4/TRAF6/KPNA5/PSMD14/SNRPE	Reactome
hsa04660	T cell receptor signaling pathway	6	-0.606060606	-1.78782337	0.014570007	0.872242647	0.872242647	345	tags=83%, list=40%, signal=50%	VAV3/PPP2R2D/MAPK8/DLG1/PPP2CA	KEGG
hsa00600	Sphingolipid metabolism	4	0.772093023	1.752155826	0.00915553	0.872242647	0.872242647	200	tags=100%, list=23%, signal=77%	SPHK1/HEXB/NEU1/SPTLC2	KEGG
hsa04510	Focal adhesion	5	-0.605355064	-1.649002338	0.026949703	0.872242647	0.872242647	345	tags=100%, list=40%, signal=60%	PDGFC/VAV3/MAPK8/SPP1	KEGG
hsa04929	GnRH secretion	3	-0.790940767	-1.633390358	0.040183728	0.872242647	0.872242647	184	tags=100%, list=21%, signal=79%	PLCB1/SPP1	KEGG
hsa03010	Ribosome	14	0.46822579	1.627266701	0.03452244	0.872242647	0.872242647	243	tags=64%, list=28%, signal=47%	RPL34/MRPL24/RPL39/MRPS7/MRPS17/MRPS14/MRPL15/RPL22L1/MRPL3	KEGG
hsa03060	Protein export	4	0.692591115	1.571737498	0.03930131	0.872242647	0.872242647	22	tags=50%, list=3%, signal=49%	SRP14/TMEM208	KEGG
hsa00010	Glycolysis / Gluconeogenesis	3	0.771324852	1.549918262	0.0390625	0.872242647	0.872242647	65	tags=67%, list=8%, signal=62%	ADH5/ALDH3A2	KEGG
hsa04550	Signaling pathways regulating pluripotency of stem cells	5	-0.559953434	-1.525327163	0.047602275	0.872242647	0.872242647	384	tags=100%, list=44%, signal=56%	PCGF3/PCGF6/ACVR1C/BMPR1A	KEGG
hsa05205	Proteoglycans in cancer	5	-0.559953434	-1.525327163	0.047602275	0.872242647	0.872242647	384	tags=80%, list=44%, signal=45%	VAV3/FAS/FRS2/GAB1	KEGG
hsa00620	Pyruvate metabolism	5	0.613735405	1.512729255	0.04964539	0.872242647	0.872242647	220	tags=80%, list=25%, signal=60%	ADH5/ALDH3A2/ACAT2/ACACA	KEGG
WP3594	Circadian rhythm genes	8	-0.607476636	-2.068625647	0.0034262	0.537415247	0.537415247	345	tags=100%, list=40%, signal=61%	CRY1/SETX/FAS/FBXL3/MAPK8/ARNT/NCOA2	Wikipathways
WP5402	10q22q23 copy number variation	4	-0.831395349	-2.007047988	0.002555836	0.537415247	0.537415247	150	tags=100%, list=17%, signal=83%	BMPR1A/ADAM10/PDS5A	Wikipathways
WP3529	Zinc homeostasis	4	-0.793023256	-1.914415004	0.006462552	0.537415247	0.537415247	183	tags=100%, list=21%, signal=79%	SLC39A6/SLC30A4/SLC39A9	Wikipathways
WP3286	Copper homeostasis	3	-0.87456446	-1.864726857	0.007903165	0.537415247	0.537415247	112	tags=100%, list=13%, signal=87%	ATP7A/ADAM10	Wikipathways
WP405	Eukaryotic transcription initiation	5	0.735379008	1.765221812	0.005669012	0.537415247	0.537415247	125	tags=80%, list=14%, signal=69%	POLR2G/ERCC3/TAF7/GTF2B	Wikipathways
WP5090	Complement system in neuronal development and plasticity	5	0.715101565	1.716547339	0.007837978	0.537415247	0.537415247	160	tags=80%, list=19%, signal=66%	SCRIB/CFD/CD59/HTRA2	Wikipathways
WP4906	3q29 copy number variation syndrome	3	-0.839721254	-1.79043495	0.017507579	0.865829361	0.865829361	142	tags=100%, list=16%, signal=84%	ADAM10/DLG1	Wikipathways
WP2431	Spinal cord injury	3	-0.823461092	-1.755765394	0.023304716	0.938964378	0.938964378	156	tags=100%, list=18%, signal=82%	EPHA4/RHOC	Wikipathways
WP4538	Regulatory circuits of STAT3 signaling	6	-0.575757576	-1.699441021	0.029612592	0.938964378	0.938964378	371	tags=100%, list=43%, signal=57%	MAPK9/MAPKAP1/MAPK6/IFNAR1/MAPK8	Wikipathways
WP3931	Embryonic stem cell pluripotency pathways	3	-0.788617886	-1.681473487	0.042178981	0.938964378	0.938964378	186	tags=100%, list=22%, signal=79%	GAB1/BMPR1A	Wikipathways
WP306	Focal adhesion	5	-0.605355064	-1.632792077	0.028478551	0.938964378	0.938964378	345	tags=100%, list=40%, signal=60%	PDGFC/VAV3/MAPK8/SPP1	Wikipathways
