# Supplementary material for: Identifying behavior regulatory leverage over mental disorders transcriptomic network hubs toward lifestyle-dependent psychiatric drugs repurposing
Source: Hum Genomics. 2025 Mar 19;19:29. doi: 10.1186/s40246-025-00733-w (PMC11921594; doi:10.1186/s40246-025-00733-w)
Supplement: Supplementary file 4 — Additional file 4. [file 40246_2025_733_MOESM4_ESM.csv]

Gene	Drug	State	interaction score	TYPE
MYC	DINACICLIB	NotApproved	0.106847924	Regulation
MYC	ANTIBIOTIC	NotApproved	0.106847924	Regulation
MYC	MELATONIN	Approved	0.065752568	Regulation
MYC	CALCITRIOL	Approved	0.233122743	Regulation
MYC	THIOGUANINE	Approved	0.061055956	Regulation
MYC	NOVOBIOCIN	NotApproved	0.341913356	Regulation
MYC	IL-9	NotApproved	0.569855593	Regulation
MYC	AN-9	NotApproved	1.70956678	Regulation
MYC	INDOMETHACIN	Approved	0.048844765	Regulation
MYC	MITOGUAZONE	NotApproved	1.70956678	Regulation
MYC	AZACITIDINE	Approved	0.051805054	Regulation
MYC	TRAIL	NotApproved	0.131505137	Regulation
MYC	TETRADECANOYLPHORBOLACETATE	NotApproved	0.027573658	Regulation
MYC	CISPLATIN	Approved	0.005736801	Regulation
MYC	LITHIUM	Approved	0.041696751	Regulation
MYC	THYROTROPIN	Approved	0.366335738	Regulation
MYC	LIF	NotApproved	0.213695847	Regulation
MYC	IMATINIB	Approved	0.024422383	Regulation
MYC	BIZELESIN	NotApproved	1.70956678	Regulation
MYC	VORINOSTAT	Approved	0.037164495	Regulation
MYC	BROMOCRIPTINE	Approved	0.106847924	Regulation
MYC	GANETESPIB	NotApproved	0.106847924	Regulation
MYC	IL-5	NotApproved	0.427391695	Regulation
MYC	PHOSPHORODIAMIDATEMORPHOLINOOLIGOMERAVI-4126	NotApproved	0.85478339	Regulation
MYC	METHYLNITROSOUREA	NotApproved	0.189951864	Regulation
MYC	PROTEASOMEINHIBITOR	NotApproved	0.085478339	Regulation
MYC	PREXASERTIB	NotApproved	0.213695847	Regulation
MYC	MILODISTIM	NotApproved	0.85478339	Regulation
MYC	AFIMOXIFENE	NotApproved	0.122111913	Regulation
MYC	TROGLITAZONE	Approved	0.068382671	Regulation
MYC	SULINDAC	Approved	0.094975932	Regulation
MYC	HISTONEDEACETYLASEINHIBITOR	NotApproved	0.189951864	Regulation
MYC	PREGNANTMARESERUMGONADOTROPIN	NotApproved	0.155415162	Regulation
MYC	UBENIMEX	NotApproved	0.284927797	Regulation
MYC	ORNITHINEDECARBOXYLASEINHIBITOR	NotApproved	1.70956678	Regulation
MYC	RECOMBINANTINTERLEUKIN-1	NotApproved	0.094975932	Regulation
MYC	THROMBIN	Approved	0.071231949	Regulation
MYC	TEMOZOLOMIDE	Approved	0.050281376	Regulation
MYC	BRYOSTATIN1	NotApproved	0.122111913	Regulation
MYC	DIETHYLSTILBESTROL	Approved	0.058950579	Regulation
MYC	PROTOPORPHYRIN	NotApproved	0.068382671	Regulation
MYC	RECOMBINANTMACROPHAGECOLONY-STIMULATINGFACTOR	NotApproved	1.70956678	Regulation
MYC	RECOMBINANTINTERFERONALFA	NotApproved	0.284927797	Regulation
MYC	WARFARIN	Approved	0.058950579	Regulation
MYC	PD-98059	NotApproved	0.046204508	Regulation
MYC	HYPOXANTHINE	NotApproved	0.569855593	Regulation
MYC	IBRUTINIB	Approved	0.050281376	Regulation
MYC	SOMATROPIN(RECOMBINANTDNAORIGIN)	Approved	0.122111913	Regulation
MYC	COBALTCO-60	NotApproved	1.70956678	Regulation
MYC	FOLICACID	Approved	0.077707581	Regulation
MYC	AMINOPTERIN	NotApproved	1.70956678	Regulation
MYC	OLAPARIB	Approved	0.021917523	Regulation
MYC	AMG-900	NotApproved	0.170956678	Regulation
MYC	PERILLYLALCOHOL	NotApproved	0.569855593	Regulation
MYC	RONICICLIB	NotApproved	0.032876284	Regulation
MYC	DRUGSATFDA.NDA:008378	NotApproved	0.189951864	Regulation
MYC	ELSAMITRUCIN	NotApproved	0.85478339	Regulation
MYC	ESTRONE	Approved	0.284927797	Regulation
MYC	LOBAPLATIN	NotApproved	1.70956678	Regulation
MYC	VERAPAMIL	Approved	0.044988599	Regulation
MYC	ACIVICIN	NotApproved	0.85478339	Regulation
MYC	ADOZELESIN	NotApproved	1.70956678	Regulation
MYC	AMIFOSTINEANHYDROUS	Approved	0.341913356	Regulation
MYC	GLUTAMINE	Approved	0.284927797	Regulation
MYC	RECOMBINANTINTERFERON	NotApproved	0.044988599	Regulation
MYC	PREDNISONE	Approved	0.040703971	Regulation
MYC	ALISERTIB	NotApproved	0.019426895	Regulation
MYC	QUINAPRIL	Approved	0.569855593	Regulation
MYC	METHYLPREDNISOLONE	Approved	0.113971119	Regulation
MYC	TWS-119	NotApproved	BROAD	Regulation
GATA2	BORTEZOMIB	Approved	0.173470747	Regulation
GATA2	EPOETINALFA	Approved	1.34045577	Regulation
GATA2	AZACITIDINE	Approved	0.89363718	Regulation
GATA2	FASUDIL	NotApproved	0.54611161	Regulation
TCF4	iCRT-14	NotApproved	BROAD	Regulation
TCF4	PNU-74654	NotApproved	BROAD	Regulation
PGD	PHENOBARBITAL	Approved	1.062703674	MDD
PGD	PRALMORELIN	NotApproved	9.830008983	MDD
PGD	pentetic-acid	NotApproved	BROAD	MDD
PGD	dacarbazine	Approved	BROAD	MDD
PGD	PENICILLAMINE	Approved	5.61714799	MDD
FOXO1	FLUOROURACIL	Approved	0.111283121	MDD
FOXO1	BETINHIBITOR	NotApproved	11.79601078	MDD
FOXO1	FASLIGAND	NotApproved	2.144729233	MDD
FOXO1	CYCLOPHOSPHAMIDEANHYDROUS	Approved	0.163833483	MDD
FOXO1	EPIRUBICIN	Approved	0.380516477	MDD
ATP6V0A1	ACT-709478	Not Approved	1.750255708	MDD
ATP6V0A1	TTA-A2	Not Approved	1.750255708	MDD
ATP6V0A1	ABT-639	Not Approved	1.750255708	MDD
ATP6V0A1	Z944	Not Approved	1.750255708	MDD
ATP6V0A1	6-PRENYLNARINGENIN	Not Approved	5.250767124	MDD
ATP6V0A1	MIBEFRADIL	Not Approved	0.308868654	MDD
ATP6V0A1	ML218	Not Approved	1.750255708	MDD
ATP6V0A1	ANANDAMIDE	Not Approved	0.328172945	MDD
ATP6V0A1	FLUNARIZINE	Not Approved	0.477342466	MDD
ATP6V0A1	SUVECALTAMIDE	Not Approved	1.050153425	MDD
EIF2AK4	HESPERADIN	Not Approved	0.218781963	PTSD
EIF2AK4	QUETIAPINE FUMARATE	Approved	0.486182141	PTSD
EIF2AK4	OLANZAPINE	Approved	0.230296804	PTSD
EIF2AK4	RISPERIDONE	Approved	0.261232195	PTSD
EIF2AK4	ZIPRASIDONE	Approved	0.564598615	PTSD
EIF2AK4	HALOPERIDOL DECANOATE	Approved	0.345445205	PTSD
GYPC	TREGALIZUMAB	Not Approved	8.751278539	PTSD
GYPC	DOCOSANOL	Approved	2.187819635	PTSD
GYPC	IBALIZUMAB	Approved	8.751278539	PTSD
MFAP1	TOSEDOSTAT	Not Approved	2.625383562	PTSD
PIGF	AFLIBERCEPT	Approved	21.00306849	PTSD
RPL39	MT-3724	Not Approved	0.129648571	PTSD
RPL39	ATALUREN	Approved	0.128067491	PTSD
RPL39	DORLIMOMAB ARITOX	Not Approved	0.131269178	PTSD
RPL39	EXALUREN	Not Approved	0.131269178	PTSD
RPL39	CYCLOHEXIMIDE	Not Approved	0.110542466	PTSD
INPP1	LITHIUM	Approved	2.500365297	PTSD
EIF2AK4	AMG-PERK-44	Not Approved	BROAD	PTSD
